# Supplementary material for: PON1 Status in Relation to Gulf War Illness: Evidence of Gene–Exposure Interactions from a Multisite Case–Control Study of 1990–1991 Gulf War Veterans
Source: Int J Environ Res Public Health. 2024 Jul 24;21(8):964. doi: 10.3390/ijerph21080964 (PMC11353671; doi:10.3390/ijerph21080964)
Supplement: Supplementary file 1 [file ijerph-21-00964-s001.zip]

Archive with 1 entries (1 files):
- ijerph-3058722-supplementary.pdf
